# Supplementary material for: Spatio-temporal processes drive fine-scale genetic structure in an otherwise panmictic seabird population
Source: Sci Rep. 2020 Nov 26;10:20725. doi: 10.1038/s41598-020-77517-w (PMC7691516; doi:10.1038/s41598-020-77517-w)
Supplement: Supplementary file 1 — Supplementary Information 1. [file 41598_2020_77517_MOESM1_ESM.xlsx]

## Sheet: Desciption
Spatio-temporal processes drive fine-scale genetic structure in an otherwise panmictic seabird population
Lucy J.H. Garrett, Julia P. Myatt, Jon P. Sadler, Deborah A. Dawson, Helen Hipperson, John K. Colbourne, Roger C. Dickey, Sam B. Weber, and S. James Reynolds
Supplementary File 1 Individual genotypes for sooty terns Onychoprion fuscatus on Ascension Island from 25 microsatellite markers, together with their sex (F = female, M = Male).

## Sheet: Genotypes
ID	Sex	X15		X121		X126		X129		X171		X191		X269		X407		X436		X442		X484		X551		X640		X643		X652		X715		X825		X839		X4256		X7616		X13992		X16824		X23851		X25452
D1W	F	110	112	299	301	226	226	300	318	101	107	334	342	302	304	142	142	166	170	149	153	321	325	241	245	302	302	190	192	160	162	197	199	192	194	147	155	146	150	207	215	170	170	166	172	195	359	144	152
D9W	F	112	112	283	291	226	238	300	314	103	105	340	344	304	304	148	180	158	162	149	153	323	323	225	225	292	302	186	196	156	162	191	199	192	192	159	159	144	154	205	221	168	168	146	172	195	359	146	146
D10W	F	102	110	309	311	222	226	300	318	101	103	342	344	306	306	152	180	162	166	157	177	323	325	217	225	284	286	182	190	160	160	197	201	192	194	163	163	148	164	205	219	168	170	166	172	195	359	156	166
D2W	F	110	112	297	301	236	236	316	320	105	107	336	344	302	306	172	184	158	184	149	169	321	323	217	233	300	302	184	184	160	162	189	199	194	194	151	167	146	152	205	221	170	180	160	174	203	211	144	160
D3W	F	108	116	285	305	226	232	316	330	105	107	336	344	300	304	142	180	158	184	153	157	321	325	225	241	294	310	186	194	156	160	201	203	194	194	147	155	146	152	221	229	170	174	160	174	203	211	152	162
D5W	F	102	112	275	281	226	226	316	318	101	111	344	344	300	302	160	164	166	168	157	169	323	325	217	233	288	298	176	186	160	160	193	197	192	192	155	159	152	158	215	219	168	170	156	178	359	359	154	166
D6W	F	104	112	275	309	226	248	300	316	107	107	340	342	298	300	148	160	166	168	149	153	323	325	229	229	296	302	176	186	160	160	191	195	194	204	155	159	148	150	215	221	168	170	142	156	211	359	154	154
A10O	F	102	112	269	281	226	236	310	316	89	97	334	344	300	300	142	142	156	170	149	173	321	325	217	217	298	300	184	198	160	160	189	191	194	194	155	163	148	152	219	223	170	174	146	172	189	361	154	162
A5O	F	110	114	283	289	226	248	300	318	101	115	338	344	300	300	142	148	162	164	149	149	321	325	217	241	284	298	192	194	160	160	197	199	192	194	141	163	146	146	205	207	170	170	136	172	189	359	154	154
A7O	F	94	112	273	311	226	226	314	314	105	107	344	346	300	304	142	156	166	166	149	149	325	325	217	229	298	308	180	188	160	160	193	195	192	194	155	163	148	150	219	225	156	174	162	174	189	205	144	154
E10O	F	110	112	273	293	226	284	316	316	101	103	342	342	300	300	156	180	158	168	153	161	323	323	217	241	284	298	164	190	156	156	191	195	192	192	155	163	148	148	201	209	156	168	172	174	203	359	156	160
B7O	F	106	114	277	283	226	262	316	318	97	107	340	344	298	300	148	168	164	164	153	173	323	325	233	243	294	308	184	198	160	160	193	203	192	194	155	167	150	150	207	221	170	170	138	178	207	359	154	166
B9O	F	110	118	293	295	226	232	316	318	99	113	338	342	300	300	142	148	158	194	157	173	321	323	233	241	298	300	184	186	156	160	195	199	192	194	155	155	146	146	219	221	170	170	146	166	189	195	144	168
B10O	F	100	108	275	295	222	226	318	318	103	111	334	340	304	304	160	180	166	166	153	165	323	325	217	231	284	288	184	184	162	164	193	195	194	194	155	159	146	154	205	217	170	170	146	156	195	359	158	162
C1O	F	112	112	295	315	226	242	316	320	125	129	342	344	300	306	156	164	158	168	153	161	325	325	225	233	294	298	180	194	158	164	183	183	192	194	155	163	148	148	205	207	166	172	136	142	203	209	146	154
C10O	F	110	110	287	299	226	226	300	316	99	115	338	344	300	306	142	172	164	188	149	153	323	325	217	225	284	294	182	186	154	162	191	197	192	194	155	163	146	148	201	209	170	170	146	160	201	359	152	154
D2O	F	110	110	271	277	226	226	316	318	95	107	338	344	298	302	142	156	156	162	153	161	323	325	235	245	284	284	184	200	162	162	197	205	192	194	151	163	152	176	207	219	170	170	162	190	195	203	154	154
F5O	F	112	112	275	315	226	266	300	314	107	109	334	344	298	300	142	180	164	166	161	173	325	325	243	251	272	294	184	186	156	164	189	197	192	194	147	155	146	148	217	221	170	170	174	178	195	353	156	164
F6O	F	112	112	269	287	226	248	300	316	95	105	334	340	298	306	148	156	156	164	149	153	323	323	241	241	284	296	196	198	154	164	191	197	194	194	147	155	148	156	205	207	158	172	174	178	195	203	156	166
F4O	F	94	112	279	337	226	238	310	316	101	101	344	344	300	302	156	156	164	170	153	169	323	325	233	237	284	298	186	190	160	160	195	197	194	194	163	163	146	148	207	217	166	174	160	190	203	359	154	156
F7O	F	100	102	271	277	226	244	300	318	97	97	338	340	300	302	142	172	164	164	153	153	321	325	217	235	294	296	184	196	158	160	191	207	192	194	155	163	140	152	223	223	174	180	146	160	195	195	146	156
C3O	F	110	110	271	305	226	232	316	318	91	109	338	344	300	304	142	148	164	166	161	161	325	325	221	225	272	284	188	202	164	164	195	195	194	194	159	163	148	150	207	217	170	170	156	174	205	359	154	160
C5O	F	112	112	275	281	222	226	316	316	87	103	340	340	300	304	142	148	156	162	153	173	321	323	233	245	286	332	186	186	160	164	193	207	192	194	147	155	140	156	207	217	170	170	138	142	205	205	154	154
C6O	F	108	110	289	305	226	232	300	316	99	109	340	346	304	306	142	148	156	162	149	153	325	325	217	247	292	368	186	186	154	160	197	197	192	194	141	163	146	148	207	207	170	170	180	202	203	359	146	166
F3O	F	112	116	293	299	222	232	316	316	89	103	340	344	300	306	142	180	162	170	153	153	321	327	217	243	296	298	198	202	156	162	193	201	192	194	155	167	140	152	207	215	170	174	160	196	359	359	152	160
C8O	F	102	112	277	289	236	254	300	316	105	107	344	348	300	304	148	148	160	164	149	173	325	325	217	233	298	318	196	198	160	160	201	207	192	194	147	151	148	150	201	205	158	170	142	160	189	211	148	154
C9O	F	102	110	305	317	222	232	300	316	97	103	340	344	306	306	148	160	158	162	157	165	321	323	225	229	298	302	194	212	154	162	193	207	192	192	155	159	140	146	207	213	156	170	146	156	195	359	154	154
E7O	F	102	114	279	291	226	254	300	314	97	107	334	342	304	304	148	180	162	164	149	153	321	327	217	233	284	314	182	206	160	162	191	197	194	204	159	159	154	158	215	225	170	170	172	190	203	359	138	166
E8O	F	102	112	273	297	242	252	318	320	103	109	340	344	300	300	148	148	168	170	149	177	321	325	225	249	278	298	180	188	164	164	193	193	194	194	155	163	148	154	207	215	168	170	166	196	203	203	154	154
D9O	F	110	112	277	267	226	226	314	320	89	107	334	344	304	304	148	164	162	166	161	169	325	327	217	225	298	314	190	198	160	164	195	199	194	194	151	155	150	154	205	207	156	170	136	174	201	359	160	160
F9O	F	110	110	309	311	248	248	300	300	97	105	346	354	304	306	142	148	156	156	149	165	323	323	225	241	284	328	184	194	160	160	191	199	192	194	147	159	150	152	213	223	168	174	146	162	189	205	154	158
E1O	F	102	110	277	297	232	238	300	316	101	103	334	342	300	302	142	156	164	164	149	149	323	325	217	229	300	302	188	206	162	162	193	195	194	194	155	159	146	154	205	227	170	170	150	174	359	359	146	154
F8O	F	110	110	309	315	226	254	316	316	109	109	344	344	298	300	142	156	164	166	149	173	319	327	229	243	272	302	192	200	156	162	189	201	192	194	155	159	144	152	221	229	156	180	156	174	359	361	154	160
E1W	F	112	112	283	291	226	238	300	326	103	105	340	344	304	304	148	172	158	162	153	153	323	323	217	225	272	300	186	196	156	162	191	199	192	192	159	159	144	154	207	217	170	170	146	172	195	359	146	146
E10W	F	110	110	265	279	226	242	316	316	89	101	338	344	296	306	142	148	162	168	157	161	321	325	217	245	296	300	196	198	154	162	191	193	192	194	147	159	142	158	215	233	170	170	136	174	203	359	146	166
E2W	F	110	112	271	299	226	232	318	318	101	101	340	340	304	306	142	172	164	166	153	169	323	325	229	261	284	302	176	180	156	160	191	193	194	194	159	167	146	156	205	215	166	168	136	190	359	359	156	156
E3W	F	110	112	0	0	226	232	316	316	101	101	340	340	300	300	148	160	164	166	149	161	323	325	217	235	296	328	176	180	156	160	191	193	194	194	159	159	146	156	201	205	168	170	136	190	359	359	156	156
E5W	F	110	110	269	277	232	252	314	318	89	97	344	344	300	300	172	180	162	162	153	161	325	327	233	237	298	302	196	198	156	160	191	205	188	192	147	155	140	156	205	205	170	170	156	196	203	359	154	160
E6W	F	94	110	283	295	242	242	310	316	101	105	340	348	302	306	142	148	164	172	153	177	323	325	241	249	290	300	190	194	154	160	191	197	194	194	151	163	146	158	205	215	170	170	166	194	189	359	154	166
E7W	F	94	110	289	293	226	226	314	328	87	89	338	344	298	304	148	148	162	162	157	157	325	327	233	249	298	304	176	196	160	162	193	197	192	194	155	159	150	158	207	219	170	180	156	214	213	359	144	152
E8W	F	112	116	293	297	226	226	316	316	87	107	340	344	304	306	142	168	158	166	149	153	321	325	229	249	298	298	184	188	164	164	191	205	192	194	155	167	144	148	207	207	170	170	160	178	359	359	146	150
E9W	F	110	112	285	293	226	242	300	300	97	109	342	346	300	304	142	148	156	168	153	161	321	325	233	233	278	302	178	178	160	160	197	197	188	198	155	167	146	158	207	221	156	170	142	172	189	359	146	154
G8W	F	110	110	271	277	232	232	314	316	87	97	342	344	296	304	176	180	162	164	149	157	323	325	217	243	272	298	192	198	158	164	181	207	192	192	147	163	140	156	205	213	168	170	142	162	189	189	156	166
F10W	F	110	112	283	287	222	232	314	316	95	107	344	344	304	306	156	172	156	166	149	161	321	321	217	217	284	296	196	196	160	164	193	195	192	192	147	163	148	154	215	217	170	174	156	174	211	359	158	158
F3W	F	112	116	279	295	232	254	318	318	109	115	338	340	300	302	148	168	158	164	153	153	323	325	233	233	284	292	192	194	156	160	193	193	192	194	155	155	154	156	201	207	168	168	156	184	203	225	156	166
F4W	F	94	110	271	301	226	232	312	320	97	131	338	342	298	300	164	172	166	168	153	157	323	327	217	229	298	300	198	202	160	164	195	205	192	194	147	155	143	148	217	227	168	170	136	180	195	195	154	160
F5W	F	110	118	269	281	248	262	310	316	87	111	342	344	298	306	160	176	162	166	153	177	325	325	241	249	284	294	178	182	156	160	191	197	194	194	151	155	146	174	203	205	168	174	156	174	359	359	156	156
H1W	F	110	116	269	283	226	248	316	316	103	103	334	344	302	306	142	148	156	162	153	153	321	325	245	245	284	284	188	198	158	164	189	193	192	194	159	171	146	150	207	209	170	180	174	194	227	359	154	158
F7W	F	112	112	293	297	226	268	300	316	93	97	334	346	300	304	148	180	158	170	161	169	325	327	217	225	272	340	184	184	160	164	189	191	192	194	163	163	152	154	213	227	170	174	168	190	203	359	154	154
H3W	F	116	118	301	311	226	252	300	316	103	107	344	344	302	304	148	168	164	166	149	153	321	325	217	217	300	304	186	190	154	162	193	207	194	194	155	163	140	152	215	221	170	170	138	156	189	203	148	156
H9W	F	114	114	269	301	226	226	316	318	89	99	338	344	302	304	148	180	156	166	157	169	321	323	217	241	284	302	186	192	160	164	193	201	188	194	133	155	152	152	205	211	166	170	146	162	211	359	154	164
I2W	F	110	112	273	279	222	252	300	318	101	109	334	338	302	306	142	160	162	164	149	153	313	325	217	235	296	320	190	192	156	160	191	201	194	194	155	167	142	146	207	209	174	200	142	168	359	359	152	156
I1W	F	110	112	273	309	226	226	314	320	97	101	344	344	300	304	142	142	160	168	153	157	321	325	217	233	300	306	186	198	160	160	191	197	192	192	147	159	152	152	205	213	170	170	150	180	359	359	154	154
G5W	F	100	112	269	271	236	236	300	316	97	109	332	344	298	306	156	156	166	168	153	157	325	327	217	225	284	284	178	200	160	160	193	197	192	194	155	155	142	158	207	215	168	170	166	190	203	359	146	152
I3W	F	100	102	269	269	226	262	316	318	105	105	342	344	302	306	148	148	162	164	161	165	321	323	235	245	284	298	184	202	160	164	195	197	188	194	147	159	148	152	205	223	170	170	154	172	193	361	154	160
H4W	F	94	106	269	283	222	226	316	316	89	131	338	348	302	304	148	160	162	168	149	153	321	325	229	237	298	300	186	200	156	160	193	205	192	194	163	167	146	148	203	205	170	170	134	146	359	359	150	168
I4W	F	112	112	273	293	232	232	316	316	101	101	344	344	300	304	148	168	162	164	149	173	323	325	225	247	324	352	188	194	154	160	185	191	194	198	159	167	148	170	205	221	170	170	160	180	359	359	154	156
I5W	F	106	110	277	291	226	226	300	316	101	103	344	346	298	306	142	148	164	168	149	153	323	325	233	233	284	318	186	192	154	160	199	199	192	192	147	155	158	162	205	205	170	170	136	146	195	203	154	156
J2W	F	112	112	291	297	232	238	300	316	87	89	338	342	300	306	142	184	162	164	149	173	321	321	237	241	284	288	186	198	162	164	195	195	192	194	159	167	148	154	207	219	168	170	172	174	195	203	146	156
J5W	F	102	110	275	279	242	248	300	316	103	105	338	340	300	306	142	142	168	168	149	173	321	325	225	239	284	298	188	192	160	162	185	195	194	194	151	155	150	180	201	207	168	182	156	174	359	359	154	156
J7W	F	110	112	275	275	0	0	318	320	109	109	340	344	300	306	142	156	158	166	153	161	325	325	217	217	272	310	174	186	158	160	0	0	194	194	147	159	146	146	207	221	170	170	156	168	197	359	154	154
J6W	F	102	110	279	283	226	236	300	318	89	113	340	344	304	304	142	148	168	174	149	149	325	325	225	243	296	302	186	196	160	160	189	195	192	194	159	163	146	148	203	223	156	170	166	178	203	359	146	156
I6W	F	110	116	287	291	226	258	314	314	109	111	336	342	304	304	142	160	164	170	149	161	325	325	233	241	284	300	188	194	156	160	195	195	192	194	147	159	146	152	205	225	168	170	160	180	201	359	146	154
I7W	F	108	110	273	287	226	244	300	300	103	105	334	334	300	300	142	142	164	164	149	169	325	323	217	235	272	298	178	184	158	158	193	197	194	194	151	155	146	150	205	217	170	170	172	174	195	195	154	156
I8W	F	110	116	269	323	226	226	316	330	107	109	342	344	300	300	148	156	158	164	153	157	323	325	229	241	302	304	186	196	154	160	197	197	192	194	155	163	146	158	205	221	170	170	142	168	197	359	146	166
J1W	F	102	112	277	293	232	238	316	318	109	109	344	356	304	306	148	156	158	158	157	177	323	323	217	235	284	290	186	196	156	160	193	197	194	194	147	155	146	156	211	227	170	170	174	180	189	205	154	154
J2O	F	110	112	269	323	226	262	316	318	101	107	344	354	302	306	142	148	156	164	149	153	321	321	225	229	296	348	194	194	160	160	195	195	192	194	155	159	148	150	205	207	168	170	160	174	189	359	146	152
G9O	F	110	112	273	291	226	232	300	320	97	107	340	342	300	304	142	148	158	164	149	153	323	325	235	239	294	308	184	200	158	160	197	197	192	194	155	163	154	158	207	221	170	170	142	156	359	359	146	154
J3O	F	110	110	273	287	226	232	314	316	103	103	338	338	300	304	160	180	158	162	161	165	325	327	225	243	272	296	186	190	160	162	191	195	192	194	155	155	148	180	207	207	170	170	150	168	359	359	146	160
J6O	F	110	114	271	277	226	232	316	316	99	103	334	346	300	300	142	168	160	164	149	161	323	325	235	241	294	296	198	206	156	162	189	193	194	194	141	155	146	146	207	221	166	170	146	154	195	359	148	154
G5O	F	110	110	277	315	242	248	316	316	105	113	334	344	296	300	156	156	164	166	169	173	323	327	217	247	284	298	184	188	160	160	183	191	194	194	141	155	146	148	205	215	168	170	174	184	201	203	154	166
G6O	F	102	112	269	275	226	226	316	318	97	101	332	340	298	304	148	148	158	168	161	169	323	325	235	241	298	306	184	190	160	160	195	199	192	192	147	155	128	156	213	215	170	170	146	180	195	201	154	166
G7O	F	106	116	299	327	226	262	312	316	107	131	338	344	302	304	142	148	160	170	157	173	321	321	217	225	298	328	178	184	160	160	195	199	192	194	155	155	148	152	213	215	170	170	146	180	195	203	154	168
G8O	F	94	112	269	275	226	236	316	326	101	103	334	342	304	306	148	172	158	170	149	153	325	327	237	245	284	284	196	198	154	160	193	197	192	194	155	155	152	152	215	221	168	170	156	172	195	359	152	164
J9O	F	110	112	287	299	232	232	320	330	91	103	332	334	300	304	142	172	160	166	157	157	321	325	225	225	298	316	182	196	160	160	197	201	192	192	159	163	146	146	207	207	170	174	136	136	193	205	144	152
H10O	F	94	94	317	323	232	242	300	314	101	101	340	342	300	304	180	180	158	170	153	169	323	327	217	233	296	300	186	192	158	160	193	195	188	194	155	163	144	146	215	217	170	170	160	172	203	359	164	166
B10G	F	110	112	287	287	252	254	300	300	105	105	340	348	300	306	148	168	166	166	153	153	325	327	229	243	298	346	184	190	156	164	197	203	188	194	141	167	146	146	205	215	156	170	142	160	359	359	152	154
H2O	F	114	114	271	283	222	226	314	316	93	97	338	344	300	300	148	148	158	168	149	169	323	325	225	229	284	298	178	186	160	164	189	195	192	192	155	167	148	154	201	205	168	170	136	216	205	359	154	154
J10O	F	102	110	273	287	226	226	300	316	103	103	340	352	300	304	168	180	164	204	153	161	323	325	217	235	284	300	180	192	158	158	193	193	192	194	155	155	144	150	205	221	170	170	174	214	359	359	152	158
H5O	F	102	110	269	271	226	226	300	316	105	111	344	346	300	302	142	142	162	164	149	153	323	325	233	245	284	284	196	204	158	160	191	193	188	192	151	155	150	162	217	219	170	170	178	184	189	203	154	154
H8O	F	110	114	271	281	236	244	300	326	103	105	344	344	306	306	142	148	166	170	161	165	321	321	221	233	298	302	188	200	160	164	195	195	194	206	155	159	146	148	207	213	156	170	156	162	189	359	148	154
C1G	F	110	116	269	311	226	226	316	320	99	121	344	350	300	304	160	180	158	160	153	169	325	325	217	241	272	298	182	202	160	166	191	197	188	192	133	159	146	158	205	219	170	170	160	168	359	359	146	158
A3G	F	110	110	287	311	226	232	310	314	107	113	344	346	298	304	160	180	164	164	149	149	321	327	225	245	298	300	184	186	164	164	191	197	192	192	151	163	144	158	207	207	170	174	162	186	189	195	154	154
J1O	F	110	112	269	273	226	238	300	314	105	121	344	348	304	304	142	148	164	170	149	165	323	325	233	233	292	292	174	190	156	160	191	193	194	194	155	155	150	168	207	207	170	204	150	214	203	359	152	166
I3O	F	110	112	291	293	248	252	316	318	0	0	344	344	300	306	142	164	158	166	153	165	325	325	217	241	298	300	186	194	160	160	189	197	192	194	141	163	146	150	209	223	168	176	142	172	195	195	146	156
A4G	F	112	114	289	297	238	252	318	320	101	123	340	344	298	304	156	164	156	172	143	165	325	327	217	243	284	284	176	192	156	156	191	195	192	194	147	155	128	156	205	209	156	170	142	146	203	213	152	154
I6O	F	106	110	269	281	242	248	300	316	101	103	328	336	300	302	142	142	162	192	157	161	323	325	233	235	284	294	188	198	160	164	201	213	194	194	155	155	146	156	201	223	170	170	142	172	195	349	154	156
A5G	F	110	110	313	317	232	258	318	318	97	111	338	344	300	304	142	160	162	172	149	169	321	327	225	225	284	284	194	200	156	158	195	197	192	192	147	171	146	146	205	221	170	170	138	172	189	359	156	166
A6G	F	102	110	273	285	226	232	316	316	103	123	334	344	300	302	142	148	166	170	149	157	321	325	229	235	302	306	186	194	160	160	191	191	192	194	155	155	148	152	217	219	156	170	150	162	203	359	162	166
I10O	F	94	112	269	293	226	256	316	316	87	103	340	340	302	302	142	156	162	172	149	157	325	327	217	233	298	324	198	200	158	160	197	197	194	194	141	167	146	154	0	0	170	170	166	168	193	205	146	166
C3G	F	102	110	275	285	226	226	316	318	97	103	342	344	298	298	142	148	164	172	149	161	321	325	233	239	284	300	196	198	160	164	191	197	194	194	147	155	146	152	207	217	170	170	156	168	207	359	156	166
B7G	F	100	112	279	319	226	232	316	318	97	101	338	340	304	304	160	180	166	168	149	177	325	325	217	229	278	298	184	196	162	164	191	207	192	192	159	163	140	148	205	217	166	170	136	142	189	359	146	152
B4G	F	102	112	279	289	226	254	316	330	87	101	340	340	306	306	142	142	168	190	149	161	325	325	225	233	296	304	174	196	158	162	191	193	192	194	141	155	146	154	207	221	168	180	146	168	195	195	154	160
B5G	F	112	112	295	307	256	264	318	318	87	103	344	344	300	300	160	172	160	160	161	173	321	323	237	243	308	326	176	190	162	164	193	197	192	194	151	167	162	166	215	229	170	208	160	178	203	359	152	166
B6G	F	94	108	271	293	226	232	314	316	97	107	334	340	300	300	142	142	156	166	149	149	325	325	233	243	288	298	174	202	156	160	193	195	192	194	147	151	146	150	205	205	170	180	162	168	203	359	154	154
C8G	F	110	110	277	321	222	228	318	320	97	101	334	344	304	304	148	156	158	160	153	181	321	323	229	243	298	300	182	198	158	160	193	193	194	194	141	155	152	176	205	207	168	168	168	194	359	361	146	154
C4G	F	110	112	275	279	226	226	300	300	97	109	338	344	300	304	156	168	158	158	169	177	325	325	231	233	284	300	186	202	154	164	197	207	188	194	163	167	146	170	205	205	168	180	146	168	189	195	152	154
A8G	F	94	112	291	295	226	242	316	316	101	123	344	354	300	304	156	170	162	162	149	153	321	325	217	229	284	284	186	186	158	162	197	197	192	194	147	151	146	166	207	223	156	170	142	168	203	359	146	154
A9G	F	110	112	269	271	222	226	300	316	101	111	340	342	300	306	142	152	164	168	149	181	321	323	225	249	296	300	196	202	156	160	193	203	192	194	159	159	144	148	205	207	156	174	146	168	189	359	154	154
B1G	F	102	116	277	329	226	252	300	316	101	115	340	340	300	302	142	184	166	174	153	161	321	323	241	245	284	298	174	192	154	156	189	193	188	192	147	155	146	156	217	219	170	174	160	194	203	203	146	154
B2G	F	102	110	293	317	226	244	316	316	103	105	342	344	302	304	142	148	164	170	149	153	323	325	219	233	288	302	188	198	160	162	189	207	192	194	155	159	140	144	215	221	168	188	160	160	359	359	154	166
J7G	F	110	110	269	323	226	284	316	316	89	101	340	344	300	304	148	172	164	180	153	153	321	325	225	233	284	298	188	194	160	160	183	191	192	194	155	167	148	148	205	221	170	174	136	174	195	359	154	166
D8G	F	110	112	271	293	226	226	316	318	107	111	338	344	304	306	148	164	160	162	165	173	325	325	217	221	298	324	180	186	160	162	191	193	194	194	163	163	144	168	205	215	166	168	146	172	195	359	146	156
D9G	F	102	116	285	297	226	226	314	316	89	97	342	344	300	306	148	152	158	166	149	153	321	325	237	241	284	318	180	192	162	162	193	197	194	204	147	155	150	158	207	209	170	170	136	142	211	359	152	166
D10G	F	112	116	271	283	226	226	316	326	89	105	340	344	300	306	164	180	158	158	165	169	321	325	229	245	296	310	186	190	160	162	193	195	188	194	163	163	150	150	215	221	166	170	142	178	203	203	154	154
E1G	F	106	108	271	315	226	248	300	316	91	121	340	342	300	300	164	180	158	166	157	161	321	327	233	237	290	300	184	192	160	162	189	195	192	194	159	171	154	154	205	219	166	170	160	168	189	359	154	154
C10G	F	108	110	277	323	226	226	300	316	87	109	338	342	300	304	148	148	160	164	149	149	321	323	217	233	288	316	176	186	156	160	195	195	194	194	163	167	148	148	205	215	168	170	134	168	203	211	154	154
D1G	F	102	112	269	279	232	262	316	320	89	89	340	342	304	306	148	156	160	170	149	161	323	325	217	243	272	284	176	190	160	162	195	195	192	194	147	151	148	148	205	215	166	166	154	156	205	359	146	154
D2G	F	102	102	281	325	226	226	316	318	101	107	342	342	298	302	142	148	164	170	149	165	321	325	217	233	300	328	186	196	160	164	191	197	194	202	147	151	148	152	219	221	170	170	168	172	203	359	160	164
D3G	F	110	110	269	301	226	262	310	320	97	103	342	344	298	300	148	148	164	182	153	157	323	323	233	235	298	298	174	196	160	160	191	193	188	194	155	159	148	150	205	205	170	170	142	178	195	359	160	160
A1W	F	102	110	287	289	226	232	316	318	87	103	338	342	300	304	142	180	164	164	161	169	321	325	217	229	296	300	186	196	160	160	197	197	192	204	155	159	148	158	221	221	156	170	174	194	223	359	154	170
D5G	F	102	110	269	293	222	238	318	326	101	113	334	342	300	306	148	160	160	176	161	173	323	325	233	243	296	298	190	204	160	164	193	201	192	198	151	167	150	150	205	215	166	168	142	142	359	359	146	154
D6G	F	102	112	279	283	226	236	318	320	101	109	342	346	300	304	142	142	162	172	143	149	321	325	217	245	272	278	182	184	160	160	195	199	194	194	147	155	146	146	215	217	170	170	142	162	359	359	144	154
F4G	F	112	112	269	287	226	262	300	316	99	107	344	344	298	298	148	156	162	166	149	153	321	323	243	245	298	300	188	190	158	160	191	199	192	194	155	159	148	158	205	205	170	170	160	172	189	189	148	154
J3G	F	106	110	283	317	226	226	314	316	99	107	340	344	300	300	142	148	158	158	153	161	325	327	225	235	294	298	186	202	160	162	191	197	192	192	147	159	146	146	205	205	170	170	142	156	195	209	154	168
E10G	F	110	114	273	283	226	226	312	318	97	109	344	344	304	306	142	172	156	156	153	169	325	327	229	249	298	298	184	186	156	162	203	207	194	194	155	155	140	178	215	219	170	170	160	162	359	361	160	166
F1G	F	110	112	273	277	226	232	314	318	97	101	334	338	300	300	142	156	158	158	149	153	325	325	233	233	272	272	176	180	156	160	193	195	192	194	159	167	146	146	205	205	170	170	136	168	195	359	154	156
E3G	F	102	110	271	279	226	262	318	320	89	111	334	340	300	304	142	148	164	168	149	153	321	325	225	233	284	284	176	186	160	164	191	207	192	194	151	159	144	170	211	227	168	180	136	136	203	359	146	154
J1G	F	110	114	285	287	226	226	312	318	95	105	342	344	302	304	156	164	156	160	149	161	325	325	217	217	296	300	190	194	160	164	195	207	192	194	147	155	140	148	207	217	170	170	154	186	189	359	154	154
J5G	F	110	110	271	271	236	268	316	316	101	109	342	344	298	302	164	180	164	164	153	161	321	321	217	241	278	278	176	198	160	164	193	193	194	194	155	155	144	144	217	223	168	174	142	166	197	359	146	156
J2G	F	110	112	285	287	226	248	300	316	109	111	342	344	300	300	148	148	168	174	143	149	325	327	217	233	296	298	196	198	154	164	193	207	192	194	147	159	140	146	205	207	170	170	150	184	359	359	154	166
B10W	F	110	112	269	281	226	238	300	314	87	107	340	344	300	304	148	168	158	172	149	149	325	327	245	245	296	298	188	190	160	160	191	193	188	194	151	159	144	158	209	223	170	170	146	174	205	359	156	166
E9G	F	110	112	281	317	232	258	300	318	95	109	342	344	304	306	148	148	158	164	153	157	321	325	217	225	296	300	186	186	160	160	193	197	188	192	155	155	136	150	219	239	170	170	142	174	189	195	146	154
F6G	F	110	110	283	319	226	238	316	318	101	107	338	344	302	304	142	148	164	164	149	169	321	321	241	247	272	308	186	190	154	160	193	201	194	194	155	163	146	146	205	213	156	156	136	136	213	359	156	160
G4G	F	110	112	273	287	226	232	318	326	105	113	342	344	300	300	142	148	160	164	157	173	321	323	229	233	284	304	198	198	154	164	191	193	192	194	147	155	158	158	209	215	170	170	172	186	189	203	152	158
B5W	F	104	116	271	279	226	258	310	314	109	131	342	344	306	306	148	180	162	170	149	169	327	331	237	237	272	306	186	186	158	160	193	201	192	194	159	159	146	158	205	207	170	170	150	150	203	359	154	162
I7G	F	102	110	303	311	222	226	300	316	101	101	340	344	300	304	156	160	158	164	153	153	321	325	217	241	286	298	180	182	154	160	191	193	192	192	141	151	146	150	209	215	168	174	146	146	205	359	154	158
B4W	F	110	110	275	289	226	242	300	318	87	89	332	340	302	304	148	180	162	174	161	169	325	325	225	225	272	272	182	186	162	162	191	197	194	194	163	167	144	158	205	217	158	168	160	190	195	197	158	166
I6G	F	110	110	289	311	226	236	314	318	101	107	338	344	298	302	142	142	158	162	149	161	323	325	229	245	304	326	176	194	160	168	189	193	192	194	147	163	142	158	207	207	170	170	142	142	205	207	154	156
F7G	F	100	112	301	315	226	242	318	318	105	105	340	340	304	304	148	148	164	198	161	173	323	325	225	229	284	300	188	190	158	160	195	195	186	194	155	163	144	150	215	217	168	184	142	174	359	359	154	154
F8G	F	110	112	271	291	222	226	300	318	101	109	340	344	298	302	152	164	158	198	149	153	321	325	217	233	282	298	190	198	160	160	185	197	194	194	141	159	146	148	205	215	170	170	166	178	189	359	152	154
F9G	F	108	116	277	313	226	226	316	318	101	103	340	344	302	306	156	156	164	164	153	161	321	325	225	229	272	302	188	190	160	162	193	193	192	194	141	155	148	152	205	219	170	170	154	156	189	359	148	164
G1G	F	110	110	273	289	222	226	316	316	101	109	344	344	304	306	142	142	156	164	149	149	323	327	217	233	278	302	164	194	160	162	195	197	192	194	151	159	156	160	207	221	170	180	146	186	359	359	152	156
I4G	F	110	112	303	305	226	244	316	318	97	101	344	344	304	304	156	160	164	170	153	161	323	325	229	237	272	300	186	198	160	160	197	199	194	194	147	151	140	152	205	205	166	170	142	142	197	203	154	154
A10W	F	102	110	277	297	226	244	310	316	101	117	340	340	304	306	142	180	160	186	153	161	321	325	225	235	272	302	178	194	156	156	193	197	192	194	155	159	146	148	205	207	170	172	174	196	195	207	152	168
H8G	F	110	110	315	321	226	254	316	318	103	109	338	344	300	306	142	156	156	160	153	153	321	323	217	229	284	284	192	198	160	160	191	195	192	204	147	163	148	148	207	215	170	170	168	172	359	361	166	166
A9W	F	110	112	273	299	226	236	316	318	101	105	338	344	300	306	148	148	158	170	149	173	319	325	229	243	296	298	188	198	160	160	193	193	188	192	151	163	146	150	207	209	166	170	146	180	195	359	154	166
H10G	F	112	116	273	297	226	226	316	316	0	0	334	342	306	306	148	196	156	164	153	161	321	325	233	233	284	310	176	186	160	160	195	207	194	194	151	163	150	158	209	223	170	174	162	230	189	203	146	154
I1G	F	110	116	289	291	226	236	314	314	107	109	340	344	300	300	142	156	166	170	157	173	321	321	225	243	294	306	186	190	164	164	189	207	192	194	147	155	140	144	205	205	170	170	174	230	359	361	146	176
I2G	F	100	116	289	303	232	236	318	330	91	105	340	354	298	304	148	156	158	170	149	149	325	327	233	237	298	298	188	194	160	162	193	207	192	204	159	159	140	150	213	221	170	170	138	172	203	359	154	154
A5W	F	102	110	269	273	222	268	316	316	89	105	340	342	304	304	148	160	160	164	161	173	325	325	225	229	296	306	190	192	160	164	197	197	192	194	159	159	146	152	213	243	170	170	172	174	359	359	154	160
H1G	F	108	110	293	331	226	232	300	316	101	111	334	342	300	304	142	172	158	158	149	149	323	323	229	233	298	328	186	190	160	160	195	201	192	192	155	163	148	158	217	227	170	172	154	172	197	359	154	160
H2G	F	112	116	269	305	232	254	318	330	103	111	342	342	298	302	148	148	162	168	161	169	325	325	219	233	284	298	192	200	154	160	193	199	188	192	163	163	146	150	207	225	164	166	142	184	203	359	154	154
H3G	F	94	110	271	287	232	254	300	316	125	131	334	344	300	306	142	148	158	166	149	149	323	325	237	241	284	298	184	186	156	158	191	197	192	194	155	159	146	146	207	213	168	168	146	172	189	359	146	156
H4G	F	110	112	281	305	226	232	314	318	101	113	344	344	304	306	148	168	162	164	157	165	321	321	225	255	290	298	186	188	158	160	199	199	194	204	163	171	150	154	205	205	156	170	174	180	195	195	152	164
H6G	F	110	116	273	283	226	232	314	318	101	113	342	344	304	304	142	148	166	174	153	153	325	325	225	225	288	288	184	198	162	162	189	193	192	194	159	167	154	156	205	215	170	170	172	180	197	359	146	160
H7G	F	110	112	317	323	226	226	300	318	91	107	338	344	304	304	148	156	162	164	161	169	323	325	225	245	298	312	184	194	160	164	193	199	194	194	155	159	148	154	207	221	166	170	156	172	195	203	154	166
D7W	M	110	110	289	291	226	242	316	318	105	107	334	340	300	306	148	170	160	170	149	177	325	325	217	233	272	284	184	184	156	164	193	203	192	204	155	163	148	152	201	219	170	174	156	174	195	359	152	170
D8W	M	110	110	279	317	226	226	318	320	97	101	332	344	300	306	142	148	170	174	149	169	325	327	217	221	298	316	196	198	156	158	197	197	188	194	159	163	152	152	209	235	156	170	172	196	195	359	154	160
D4W	M	108	116	285	305	226	232	316	318	87	93	340	344	304	306	142	168	164	166	153	157	321	325	229	237	296	300	186	194	156	160	191	201	192	194	147	155	146	152	207	217	156	170	150	166	189	359	152	162
A1O	M	108	112	307	325	222	226	316	318	87	93	334	344	304	306	142	180	156	156	161	177	321	325	225	239	284	302	186	202	160	162	197	197	192	198	155	155	146	160	213	217	168	170	156	180	189	213	154	156
A2O	M	100	112	277	325	226	242	314	316	101	103	334	344	304	304	164	180	166	168	149	153	323	325	217	225	298	300	186	196	160	160	191	193	188	194	155	155	148	152	205	229	168	170	146	168	193	195	154	158
A3O	M	112	112	269	323	226	248	300	322	97	111	340	344	300	306	160	180	158	162	143	161	321	323	217	237	284	302	190	202	160	164	181	197	194	194	155	167	146	158	205	213	170	170	174	174	359	359	154	156
A4O	M	94	110	271	321	226	248	316	316	91	111	334	344	304	306	148	156	166	170	161	173	323	327	229	225	298	300	186	188	154	160	197	197	192	194	155	167	158	172	211	225	166	168	146	168	203	359	144	166
A6O	M	110	114	287	295	226	232	314	318	101	103	334	338	304	304	148	148	162	166	149	173	325	325	221	229	272	300	186	204	162	162	193	197	192	194	155	155	150	166	207	225	170	170	156	162	359	359	154	156
A8O	M	108	110	291	293	226	232	314	320	107	117	342	344	300	300	148	168	162	166	149	165	325	327	225	229	290	298	182	196	156	162	197	199	192	194	155	155	146	154	201	221	170	170	156	168	189	195	154	154
A9O	M	108	112	275	281	226	248	300	300	105	105	344	344	306	306	148	168	158	164	153	161	325	325	217	229	278	292	186	198	160	160	191	193	192	194	147	163	148	152	207	219	168	170	136	162	195	359	144	154
B1O	M	110	116	271	309	226	238	314	316	89	97	340	344	302	306	148	168	158	180	161	173	325	327	227	245	294	294	174	192	160	160	191	203	188	192	159	159	148	158	201	207	156	170	154	156	359	359	154	158
B3O	M	110	116	301	317	226	232	300	300	109	113	340	344	300	306	160	204	168	194	149	161	321	325	225	243	278	286	174	190	156	162	193	209	192	194	155	155	146	146	203	215	180	180	146	174	195	359	156	162
B4O	M	106	110	279	285	226	258	314	316	105	109	338	342	300	304	148	156	164	166	149	161	325	325	225	243	288	288	186	196	160	164	197	207	192	194	155	159	146	170	205	215	170	170	166	210	203	359	156	166
B2O	M	112	112	269	275	226	252	314	318	109	109	332	344	300	304	148	180	166	174	149	153	325	325	233	243	294	298	180	184	156	162	193	193	192	192	155	159	150	154	215	221	170	170	156	190	189	205	156	162
B5O	M	94	112	271	307	226	226	314	316	107	113	342	344	300	304	142	148	158	162	161	169	325	325	225	239	294	298	176	198	150	156	195	207	194	194	155	163	146	146	205	205	168	170	160	162	195	203	146	166
B6O	M	110	110	291	293	226	248	300	320	103	113	334	342	304	306	156	180	160	164	153	161	317	321	225	241	284	306	180	186	160	160	193	203	192	194	151	163	144	152	201	207	168	170	172	174	197	359	154	154
B8O	M	112	116	275	315	226	226	314	316	105	105	340	344	296	298	142	156	166	170	149	173	321	325	233	241	296	298	186	192	160	164	189	197	194	198	155	163	152	154	203	205	174	200	146	168	195	203	152	166
D1O	M	110	110	277	305	226	226	316	318	105	107	338	344	304	306	142	148	164	170	153	161	323	325	225	245	284	300	188	196	160	160	191	207	192	194	147	155	152	152	205	221	170	170	146	174	195	205	144	156
F1O	M	102	116	275	299	222	242	316	318	105	109	342	344	296	298	156	156	160	164	157	161	323	323	229	241	298	298	186	192	154	160	199	199	188	192	155	155	150	158	205	205	170	170	142	142	195	203	146	156
D3O	M	110	112	275	295	232	242	314	316	95	103	340	344	300	300	148	200	162	164	149	161	325	325	225	225	284	304	178	196	156	164	201	207	194	194	147	155	152	158	207	215	170	180	142	150	359	359	146	160
D4O	M	110	116	279	301	226	226	316	316	0	0	334	344	300	306	142	148	164	164	153	169	325	325	225	241	298	304	186	198	160	162	191	195	192	194	147	163	146	150	207	217	168	170	156	168	359	359	154	154
D5O	M	110	112	271	287	222	242	316	316	103	105	338	340	304	306	148	170	166	172	153	157	323	325	225	225	272	344	196	198	160	162	185	189	192	204	147	167	154	172	207	211	170	170	138	146	203	359	156	160
C2O	M	110	112	289	323	226	226	320	326	103	103	344	344	304	306	142	148	164	190	149	157	321	323	225	245	298	354	184	196	156	158	197	201	192	194	147	155	146	152	207	215	168	170	166	172	359	359	144	154
C4O	M	110	120	277	295	226	248	314	316	99	101	342	346	302	304	148	148	160	170	153	153	323	323	225	233	284	302	176	194	156	158	183	195	192	192	147	159	146	152	221	221	170	170	168	168	195	359	152	156
F2O	M	112	114	271	317	226	226	300	318	103	111	334	342	304	306	148	168	158	162	173	173	319	325	237	243	272	302	194	196	160	160	193	193	194	194	159	167	146	150	207	217	170	170	160	162	189	359	146	152
C7O	M	102	108	281	289	222	232	316	316	101	109	338	340	298	304	148	168	158	164	169	169	321	325	225	245	296	300	186	206	154	160	193	195	194	194	155	159	148	150	205	217	170	170	156	190	189	359	148	160
D6O	M	110	112	277	287	226	226	310	316	95	97	340	342	300	306	142	180	158	158	149	153	323	325	225	233	294	298	184	188	154	160	185	193	192	194	155	167	140	174	203	221	168	170	146	174	189	359	154	154
E4O	M	94	110	279	297	242	242	312	316	95	103	340	344	302	304	142	148	164	164	157	173	325	329	233	241	298	300	186	192	158	164	195	199	194	194	163	163	154	156	201	223	166	170	166	186	203	215	146	154
E5O	M	110	112	275	307	226	236	316	318	87	99	342	342	304	306	168	196	162	172	157	169	325	327	243	249	288	300	180	202	160	162	189	201	194	194	155	155	144	146	205	215	166	170	150	150	189	359	154	166
E6O	M	100	110	277	297	226	232	314	316	107	109	340	344	302	304	156	170	162	174	157	165	323	323	217	249	272	272	182	198	160	160	197	197	192	194	155	167	168	174	207	225	170	170	168	174	203	359	158	166
E9O	M	110	110	299	323	256	260	300	320	105	109	344	344	298	300	160	180	162	164	149	153	321	325	235	239	284	300	184	188	156	160	193	197	192	192	147	151	146	150	215	217	166	170	150	174	359	359	154	164
D7O	M	102	112	287	315	242	242	300	316	99	109	334	340	304	306	142	172	160	160	149	157	325	325	221	243	284	304	188	192	160	160	191	193	188	194	159	159	144	148	207	221	168	174	146	156	195	203	144	156
D8O	M	110	112	291	311	226	232	300	316	101	109	334	344	300	306	142	142	166	168	149	153	325	325	221	245	284	302	186	186	154	160	195	201	192	194	147	163	150	150	217	227	166	170	136	174	359	359	160	172
D10O	M	108	110	271	283	222	222	310	318	103	103	344	344	300	306	142	180	164	166	153	161	319	325	225	233	272	298	186	192	156	160	195	195	188	194	147	155	148	148	215	215	170	170	136	172	203	359	156	158
E2O	M	102	112	287	289	232	236	316	318	103	109	332	344	300	306	156	164	160	166	165	169	323	325	217	233	296	304	184	188	160	162	195	203	192	192	159	171	146	150	219	225	170	170	136	146	195	359	154	158
E3O	M	112	116	273	279	226	226	300	318	95	105	340	344	302	306	152	156	162	166	153	153	325	325	225	233	278	296	196	198	156	156	197	197	194	194	147	155	152	164	207	217	156	170	174	198	205	359	154	160
F1W	M	102	110	279	291	226	226	300	300	97	107	344	344	300	306	148	156	156	166	153	153	323	325	233	233	284	284	184	184	158	164	191	201	192	194	141	155	142	144	205	213	156	170	156	172	195	203	154	154
E4W	M	112	112	273	297	226	248	316	316	0	0	334	342	300	300	142	148	162	168	149	161	321	325	229	249	298	310	184	190	160	160	203	203	194	194	155	159	148	148	221	225	168	180	136	168	197	359	144	162
F2W	M	110	110	277	311	226	232	316	318	101	103	342	344	306	306	148	164	156	190	157	177	325	325	217	233	298	302	186	202	154	160	195	207	192	194	155	159	142	148	201	217	166	170	138	142	203	359	146	156
G1W	M	94	110	297	323	226	236	316	316	95	103	342	344	300	306	142	148	164	170	149	157	321	325	235	247	298	300	186	190	160	162	197	207	188	192	147	159	140	146	213	215	170	170	142	174	189	195	144	154
H2W	M	106	110	291	311	226	226	316	322	97	101	340	340	300	306	148	164	158	164	149	161	325	325	217	217	272	348	186	190	160	162	191	201	188	194	155	163	146	148	207	231	170	170	136	178	359	359	154	162
G7W	M	94	116	269	291	222	222	314	318	107	121	340	344	300	300	142	148	156	168	149	149	325	325	229	235	284	322	188	206	160	160	191	193	192	194	155	159	148	150	213	217	170	170	184	186	199	359	154	160
G9W	M	112	112	277	287	226	252	316	316	103	115	342	344	300	306	142	142	158	164	149	165	325	327	217	233	280	284	188	194	156	160	195	197	192	194	159	159	150	152	207	223	168	170	156	156	195	359	154	158
F6W	M	102	116	273	285	226	248	300	314	101	105	340	342	298	304	142	142	166	168	149	161	325	325	219	229	302	304	184	188	156	162	191	197	192	194	163	167	148	154	201	207	170	170	162	180	195	203	154	154
G10W	M	110	110	275	277	226	226	316	318	95	103	332	344	304	304	148	180	162	164	153	153	321	325	235	245	306	336	174	202	156	162	189	191	194	194	151	159	144	154	209	219	168	168	160	162	189	359	154	154
F8W	M	102	112	283	287	226	226	316	316	87	101	340	344	300	300	142	180	162	166	149	153	321	325	217	243	298	304	188	198	160	164	197	199	192	204	147	155	144	152	207	207	168	170	142	194	359	359	154	156
F9W	M	102	110	271	291	232	256	316	318	95	101	332	344	300	306	142	148	168	168	153	181	325	325	217	217	294	298	178	180	160	160	189	197	192	194	159	167	144	158	207	217	170	170	162	168	189	359	144	166
G2W	M	112	114	283	291	226	232	300	316	87	109	338	340	298	304	142	148	156	160	149	153	321	325	217	225	284	294	178	196	154	160	191	191	194	194	147	167	146	146	207	221	156	170	154	184	189	359	154	166
H8W	M	110	110	293	299	226	226	300	314	97	103	344	344	300	300	142	156	156	164	153	157	321	323	221	237	296	298	192	198	160	160	197	201	192	194	147	163	146	158	215	221	170	170	142	166	359	359	152	154
G3W	M	110	112	269	313	232	232	316	318	97	109	334	334	306	306	142	148	172	190	157	161	321	325	217	243	282	300	186	198	156	160	189	195	192	194	159	167	148	158	213	219	168	168	146	172	225	359	146	160
G4W	M	110	110	287	287	226	226	314	316	89	93	342	344	304	304	148	156	168	174	149	157	323	323	229	237	298	298	184	186	156	162	195	197	188	204	147	167	138	152	203	205	170	170	142	172	189	359	156	158
H10W	M	110	116	287	329	226	226	314	320	97	105	336	344	296	306	148	156	164	164	149	173	325	325	225	225	296	302	188	190	160	160	191	207	192	194	155	155	142	156	207	221	156	170	146	160	203	359	150	154
G6W	M	112	112	281	301	226	226	316	316	95	103	334	344	300	302	148	172	158	162	153	165	319	323	237	241	284	302	186	186	154	160	195	197	194	194	155	155	146	148	205	207	168	170	166	184	189	359	146	152
H5W	M	110	116	269	319	226	232	314	318	107	127	332	342	302	306	148	160	164	164	153	173	321	327	225	229	272	300	192	198	156	164	193	193	192	192	155	159	150	156	203	215	156	170	174	204	195	359	158	164
H6W	M	110	110	273	327	232	238	310	316	87	127	340	354	300	306	142	156	164	170	153	153	321	325	217	243	284	298	186	190	158	162	195	197	192	192	155	163	148	158	207	215	156	170	142	154	195	227	160	166
H7W	M	114	116	287	291	226	266	316	316	87	97	334	344	298	300	142	156	166	166	153	173	327	329	217	229	284	300	188	198	154	160	191	195	192	194	147	163	148	160	207	215	170	170	162	174	195	203	154	162
J3W	M	110	114	271	273	226	226	316	318	87	101	342	346	300	302	148	148	162	162	153	161	319	323	233	237	284	298	194	200	154	160	193	193	194	194	147	159	148	154	215	227	168	168	0	0	0	0	154	164
J4W	M	110	110	277	311	222	232	316	316	101	105	332	344	300	300	164	168	164	166	153	161	325	325	237	245	298	298	184	188	158	162	197	201	192	192	155	155	140	162	205	215	170	170	166	172	359	359	158	158
I9W	M	110	116	279	301	226	226	316	318	101	105	344	344	304	304	148	148	156	164	157	161	325	325	225	225	296	298	196	196	160	162	199	199	188	198	147	155	144	148	221	221	170	174	160	174	203	203	154	154
I10W	M	110	110	271	299	222	226	316	318	109	109	342	344	306	306	142	160	162	164	157	177	323	325	225	229	294	326	186	190	158	158	191	195	192	194	147	155	148	148	0	0	170	170	162	162	359	359	152	160
F10O	M	108	110	271	277	226	238	326	330	103	105	0	0	0	0	0	0	156	164	173	177	325	325	225	241	298	298	200	206	162	164	193	201	194	194	155	167	150	158	205	209	168	170	132	160	205	359	154	162
G10O	M	110	116	271	291	226	226	300	324	95	103	342	344	300	302	142	160	166	166	149	149	325	325	225	229	284	284	192	198	160	162	197	207	194	194	155	155	152	172	209	221	168	170	160	174	359	359	152	156
G1O	M	110	116	279	285	226	244	318	320	99	103	344	344	304	306	148	180	158	166	153	157	323	325	217	229	284	286	196	202	156	168	193	195	194	198	155	163	148	154	203	207	170	170	146	166	189	195	152	166
G2O	M	110	110	273	301	226	264	316	316	97	103	344	344	300	306	142	160	170	208	153	173	321	325	217	241	286	298	190	194	160	164	195	195	192	194	159	159	148	148	207	225	168	168	172	190	189	189	154	160
G3O	M	110	110	271	289	226	226	314	316	101	105	338	340	304	304	148	172	164	164	153	169	321	321	249	249	302	306	194	196	160	160	191	193	192	194	147	155	148	158	205	217	168	170	150	150	207	359	154	154
G4O	M	102	110	275	277	226	226	314	316	105	107	344	344	300	306	148	180	162	162	153	169	321	325	217	221	284	302	182	184	154	160	191	191	194	194	155	159	142	146	215	225	166	170	136	168	205	359	150	156
J5O	M	108	114	267	269	232	236	300	312	107	107	342	344	300	302	148	152	164	172	149	169	321	325	225	239	288	302	176	176	160	162	193	193	194	194	133	155	148	150	207	215	156	170	174	184	359	359	154	162
J4O	M	110	112	307	311	226	248	316	316	105	109	342	344	300	304	142	180	158	164	153	153	323	325	217	245	286	300	176	196	160	164	193	195	188	192	155	159	146	148	217	225	170	170	150	174	205	359	148	154
J8O	M	110	116	277	297	222	226	300	330	87	115	342	344	304	306	142	148	164	164	149	161	325	325	229	241	272	302	188	196	156	160	193	195	188	198	151	159	146	150	205	223	168	180	150	156	193	359	154	156
J7O	M	110	114	273	277	226	226	316	316	89	97	334	344	300	304	156	168	162	166	149	153	325	325	225	229	298	302	174	204	160	160	197	197	192	194	159	163	162	170	207	243	170	170	146	162	203	361	150	152
H1O	M	110	114	293	315	226	232	314	316	89	95	332	342	300	300	148	156	166	166	149	153	323	325	241	241	298	300	184	186	160	162	189	195	192	194	155	155	144	148	205	231	166	170	136	186	189	189	144	144
I1O	M	112	112	277	315	226	226	312	326	101	107	334	340	300	306	142	142	162	164	153	165	325	325	217	249	284	298	186	192	160	164	191	201	192	194	159	159	144	146	207	209	156	170	162	180	211	359	146	166
H3O	M	116	118	277	283	226	226	316	318	109	121	342	344	300	306	142	160	166	196	153	153	325	325	243	243	284	298	174	194	158	160	197	201	192	198	155	163	146	158	207	217	170	174	160	166	359	359	154	156
H4O	M	110	110	271	275	244	258	314	318	95	109	342	342	304	306	142	148	162	166	153	157	325	325	237	245	290	302	194	198	160	160	191	197	194	194	147	151	146	148	205	213	168	170	166	184	195	359	154	156
A2G	M	110	116	281	309	226	226	318	318	99	101	340	344	304	306	148	152	166	168	153	157	321	325	225	233	284	298	186	190	160	164	191	201	192	194	167	167	146	148	205	217	170	172	142	146	203	213	154	160
H6O	M	110	112	279	289	232	238	314	316	97	117	342	344	306	306	142	148	156	166	149	177	323	327	217	229	298	300	188	196	156	164	191	191	192	194	159	163	150	152	215	225	170	170	156	180	189	203	156	160
H7O	M	110	112	269	271	226	260	300	314	99	109	338	344	300	304	148	156	160	164	157	173	325	325	225	233	300	306	178	204	154	160	183	195	192	194	159	167	146	148	205	215	170	170	136	162	195	359	158	164
A1G	M	110	110	283	293	222	232	312	316	93	133	342	344	298	306	142	156	158	172	149	161	323	325	217	249	298	316	178	186	160	162	193	193	194	194	159	159	150	150	219	225	166	170	136	166	359	361	146	170
H9O	M	102	116	293	295	226	232	300	316	109	109	332	344	298	300	156	156	160	164	153	161	323	325	233	241	296	298	186	188	160	162	195	205	192	194	159	163	146	148	205	209	170	170	146	150	203	359	160	162
I2O	M	102	110	311	319	244	258	300	312	97	107	344	344	300	304	142	148	164	184	153	153	321	325	245	251	286	296	188	190	154	160	201	201	192	194	151	155	142	146	205	217	168	170	146	172	359	359	144	154
C2G	M	110	116	279	285	226	226	316	316	97	97	334	344	300	306	142	152	162	164	153	157	325	325	217	233	284	300	188	198	158	160	191	197	192	194	147	159	140	146	205	221	170	174	142	180	203	359	156	166
I4O	M	110	112	277	289	226	252	316	318	101	101	344	344	300	304	156	168	158	162	143	149	321	325	217	233	278	298	176	188	160	162	193	195	192	194	159	167	146	146	207	217	170	170	142	172	189	359	154	154
I5O	M	110	110	281	283	232	238	316	316	103	109	340	340	300	306	148	156	156	164	149	153	323	325	241	245	298	304	188	198	160	160	191	195	0	0	151	151	144	156	205	207	168	170	146	210	197	203	156	160
I7O	M	102	102	269	269	226	232	316	326	89	107	342	346	304	306	148	148	158	160	149	173	325	327	233	267	298	300	178	186	160	160	193	197	192	194	163	167	146	162	197	221	170	170	156	166	359	361	146	156
I8O	M	94	112	279	279	226	248	300	316	103	107	342	346	304	304	142	142	158	160	149	173	323	325	233	241	300	320	182	202	160	162	191	191	188	192	155	159	144	156	205	221	156	170	142	146	195	359	160	166
I9O	M	112	114	269	307	226	226	318	318	87	89	340	346	302	306	156	168	164	166	149	157	323	323	241	247	284	298	186	186	156	160	189	193	194	194	151	155	144	146	213	221	170	174	172	184	195	359	154	156
A7G	M	112	114	271	299	236	258	318	322	101	109	340	344	300	302	142	142	162	164	149	165	321	323	241	257	278	294	176	196	160	164	195	195	192	194	163	171	148	154	205	205	170	174	142	184	353	359	146	156
B3G	M	112	114	287	293	232	268	318	320	97	101	340	342	306	306	160	172	164	174	149	153	325	327	225	239	296	302	190	194	156	160	193	203	194	194	155	159	146	158	205	207	170	170	154	160	195	359	160	160
C7G	M	106	116	273	279	226	232	318	320	109	115	342	344	300	304	156	164	156	158	153	161	323	323	229	245	272	298	192	198	154	160	197	201	194	194	155	163	142	158	205	221	170	180	138	146	205	209	152	152
C6G	M	110	112	269	269	226	226	300	326	97	103	338	342	298	300	156	156	160	180	149	177	323	325	229	245	300	302	196	198	156	160	199	207	192	194	155	159	140	158	213	215	166	170	156	186	189	203	144	154
B8G	M	112	116	287	297	226	256	300	316	105	107	334	342	300	304	142	148	162	164	149	169	321	325	221	229	298	298	190	202	160	164	195	197	194	194	155	159	148	148	205	215	170	174	180	210	359	359	166	166
C5G	M	110	110	273	279	232	232	300	316	101	111	342	344	304	304	148	156	164	194	153	161	321	321	217	229	298	298	188	196	156	160	195	195	192	192	151	163	148	148	207	219	170	170	142	156	189	195	154	154
B9G	M	110	116	273	285	226	258	316	316	105	111	334	344	300	300	148	164	158	166	149	161	321	323	217	225	302	304	194	196	156	164	181	197	192	198	155	163	156	160	221	223	170	170	160	162	195	197	154	168
A10G	M	110	112	287	307	226	226	316	316	109	125	334	334	300	300	142	148	166	174	149	157	321	325	239	243	298	314	176	190	160	160	195	209	194	194	155	155	140	148	205	207	170	170	146	166	195	359	152	156
C9G	M	110	112	305	321	226	226	318	318	87	107	344	344	304	306	148	164	166	202	161	173	325	327	217	235	298	298	176	182	158	162	197	197	192	194	155	159	150	158	213	225	170	170	156	172	195	203	154	160
D7G	M	110	112	299	301	226	232	310	316	93	105	342	348	300	302	142	148	156	166	149	149	323	325	233	233	298	304	174	186	160	162	197	197	192	194	155	171	158	160	207	213	170	170	156	174	201	359	154	156
A3W	M	108	110	273	301	222	226	300	318	103	105	334	338	300	300	148	160	156	164	149	161	321	325	229	233	298	298	184	202	156	158	193	195	192	202	159	163	146	148	207	213	170	170	146	162	195	359	144	154
B7W	M	102	110	277	285	222	226	310	316	107	129	344	344	300	304	148	180	168	170	161	173	323	323	217	235	294	350	188	190	156	168	189	197	192	194	155	159	152	154	209	217	170	172	174	178	195	359	156	156
A4W	M	110	112	277	307	226	236	300	316	101	107	334	344	296	304	142	156	162	166	153	173	321	325	217	229	272	300	190	192	156	160	191	195	192	194	155	159	144	148	207	219	170	170	166	194	359	359	146	154
B8W	M	106	114	287	297	226	226	300	316	87	101	342	354	300	304	156	168	164	168	149	169	327	327	225	233	284	302	182	184	156	160	197	201	194	194	147	163	142	152	215	215	170	170	174	178	359	359	146	154
J8G	M	110	116	301	307	222	226	314	316	111	113	344	352	300	302	148	160	158	166	153	157	325	327	225	243	288	310	184	196	160	160	189	197	192	192	141	159	146	154	205	221	168	172	142	166	189	359	154	160
J10G	M	110	112	273	275	226	226	316	316	105	109	334	340	300	306	142	148	164	166	153	165	323	323	217	225	296	320	182	202	160	160	191	201	192	194	155	167	146	150	215	221	170	172	136	174	361	361	154	154
J9G	M	110	110	283	295	226	238	316	320	87	107	338	340	300	302	142	148	164	194	153	153	325	325	217	217	294	318	184	190	160	168	193	193	192	194	159	159	144	150	205	221	170	170	174	180	359	359	152	166
D4G	M	110	112	277	295	236	258	314	316	89	97	338	344	300	306	142	148	162	198	149	157	325	327	217	245	288	298	188	198	160	162	189	195	188	192	147	163	146	146	209	217	168	170	146	196	195	205	146	156
B9W	M	110	116	275	309	226	226	314	316	99	113	334	346	300	304	148	148	158	184	149	169	323	325	217	225	296	298	184	194	156	160	181	191	194	194	159	159	148	152	201	217	156	170	136	186	193	359	146	154
J6G	M	104	110	271	273	226	252	300	316	111	111	342	344	300	300	142	148	164	192	149	161	325	325	217	235	298	300	184	190	156	160	191	201	192	194	155	163	146	148	207	213	170	170	146	160	197	359	146	162
A2W	M	110	114	289	301	226	232	316	316	97	99	342	344	298	300	148	168	160	166	153	173	321	325	219	233	272	302	188	196	156	162	193	195	192	192	141	159	146	148	205	215	170	170	172	190	189	361	154	168
E2G	M	110	110	273	309	226	232	318	320	105	107	342	344	298	300	148	152	156	162	157	173	321	323	235	245	284	300	186	196	158	168	193	195	192	194	159	163	148	148	205	217	168	180	142	184	195	359	148	156
I9G	M	110	112	297	299	222	226	300	310	89	109	334	346	304	304	156	184	158	166	149	165	323	325	221	237	298	298	188	190	160	164	191	193	192	194	159	159	148	158	203	225	170	170	156	202	197	203	154	154
F2G	M	110	110	277	311	226	268	300	314	87	103	340	344	300	306	148	148	176	180	161	165	321	321	233	241	288	296	196	202	156	160	193	197	188	192	147	159	144	150	215	223	168	208	160	204	203	203	146	160
F3G	M	110	112	281	285	226	244	300	316	87	101	344	344	300	304	142	148	164	166	149	169	323	325	225	239	298	310	172	190	160	164	197	201	194	194	141	155	156	158	207	221	170	170	146	172	209	359	146	164
F5G	M	94	110	313	317	226	264	318	320	105	109	340	344	302	306	142	180	156	164	153	169	313	323	225	229	290	314	178	178	160	164	189	201	194	194	163	167	144	158	215	215	170	174	166	174	189	359	154	164
E4G	M	110	116	289	319	244	248	316	320	97	99	338	344	300	300	142	142	164	166	161	169	325	325	217	233	286	296	186	194	160	162	191	193	194	194	155	163	146	148	215	221	168	168	142	146	189	359	152	166
E5G	M	110	110	279	297	226	226	300	318	87	103	340	344	302	304	160	168	164	170	161	173	321	325	217	233	298	302	198	198	160	160	195	197	194	194	151	155	148	174	207	223	170	172	172	184	201	205	154	156
E6G	M	110	112	273	285	222	232	300	318	101	109	340	342	302	304	156	180	158	166	149	157	321	321	235	241	300	306	180	186	160	160	189	193	192	194	141	147	142	148	205	223	170	172	136	162	359	359	156	166
E7G	M	110	110	289	311	242	268	316	330	99	117	344	348	296	306	148	156	158	166	161	173	321	327	235	249	300	306	186	198	154	160	191	191	192	194	155	155	142	150	221	227	170	170	142	160	189	359	146	154
E8G	M	110	112	269	283	226	258	316	318	101	109	342	344	300	302	180	180	158	166	149	153	321	325	233	233	304	326	194	194	162	164	195	203	192	192	155	155	148	150	207	209	170	170	142	142	189	359	154	154
I10G	M	108	112	277	307	226	226	318	318	91	99	342	344	298	300	142	180	156	164	153	157	323	325	217	245	284	296	184	184	158	160	183	193	194	194	159	167	146	146	205	205	170	170	142	166	189	359	144	154
J4G	M	110	110	281	313	226	236	300	326	101	107	338	342	306	306	148	156	166	166	149	149	325	327	225	261	298	356	186	206	154	160	193	193	192	192	147	155	146	150	205	221	170	170	146	146	359	359	146	154
G5G	M	104	110	291	335	226	226	310	316	95	95	338	344	300	304	148	156	158	158	157	177	321	325	235	243	298	298	180	198	158	162	191	193	192	194	147	155	146	146	221	221	168	170	154	174	189	359	154	166
G6G	M	112	112	277	279	232	248	300	334	97	107	342	344	298	300	142	148	156	164	169	173	321	325	233	233	272	308	196	198	164	164	193	207	192	192	155	167	140	144	215	219	166	170	142	172	353	359	146	156
G7G	M	110	116	271	277	226	236	316	316	97	107	340	340	300	300	148	148	162	166	161	177	325	325	233	241	284	288	188	198	156	156	201	201	192	192	167	167	146	148	207	217	166	172	146	150	189	359	146	164
G8G	M	110	110	293	313	226	256	318	318	89	101	342	342	298	306	142	180	164	164	149	169	323	325	243	249	296	302	188	198	160	160	191	199	194	194	159	159	148	148	205	213	156	168	174	180	205	359	154	158
I5G	M	94	94	277	283	222	236	300	316	91	99	334	334	304	304	156	156	158	158	149	153	321	323	225	249	302	308	194	200	160	162	193	197	188	194	147	155	152	170	207	223	170	180	146	178	359	361	150	150
F10G	M	110	112	277	319	226	266	316	316	101	107	336	344	304	304	142	160	156	170	157	173	325	325	233	245	298	302	190	196	160	160	191	199	194	194	163	171	146	150	205	207	168	192	150	196	195	359	154	154
B6W	M	110	112	273	297	232	236	316	320	113	115	344	344	304	306	156	180	160	160	157	173	325	325	229	243	288	304	176	198	160	160	195	209	188	192	159	159	140	146	207	221	156	170	166	174	195	203	146	154
G2G	M	108	110	279	305	232	238	300	316	101	107	342	342	304	304	142	160	162	162	149	153	323	325	229	245	280	328	196	204	160	164	189	193	192	194	141	151	148	156	207	209	170	170	136	190	353	359	146	152
I8G	M	108	110	273	315	232	244	300	316	105	107	342	344	300	304	148	148	164	164	161	165	321	323	229	233	284	286	194	194	160	160	189	195	192	198	155	155	148	154	205	225	156	168	142	172	189	359	154	156
G3G	M	100	112	271	317	226	232	330	330	101	101	334	338	300	304	142	180	162	168	149	153	325	325	255	287	284	298	176	190	156	164	191	191	194	194	167	167	142	150	217	223	170	170	168	186	189	359	156	164
G9G	M	112	116	281	321	226	236	300	318	0	0	342	344	304	306	142	148	168	168	153	173	321	325	217	225	272	278	186	200	154	160	191	195	194	194	147	159	152	152	205	231	158	168	138	168	195	359	146	154
H9G	M	112	112	273	275	226	262	300	316	101	109	344	344	302	304	148	160	176	194	157	157	323	325	229	235	286	298	192	198	156	162	197	203	194	204	147	155	150	160	207	229	156	168	142	166	195	359	146	146
B1W	M	112	116	281	291	232	258	316	318	95	111	334	342	300	304	148	148	164	166	149	169	323	325	241	251	294	298	186	202	154	160	189	197	192	194	151	167	146	154	207	209	170	174	142	172	359	359	154	166
A7W	M	110	112	267	311	226	266	300	316	101	101	344	354	298	304	148	148	160	208	153	161	323	323	219	233	284	290	184	188	160	160	191	193	192	194	155	159	146	148	207	227	164	170	130	166	359	359	138	166
I3G	M	110	110	299	325	226	226	316	330	89	113	340	344	300	300	142	148	160	170	149	153	323	325	233	245	280	334	186	190	160	162	195	197	188	194	151	159	146	148	209	209	170	170	150	166	213	359	154	166
G10G	M	110	112	279	285	222	226	300	316	95	95	338	344	304	304	156	172	164	166	149	153	325	325	225	225	288	314	188	202	156	160	183	193	192	194	141	155	146	152	207	213	170	170	166	168	359	359	156	166
A6W	M	110	112	273	305	226	226	300	318	101	107	342	342	300	306	156	156	164	164	153	169	323	325	233	239	284	302	186	196	160	160	191	197	194	194	147	155	142	178	207	207	170	172	162	180	195	359	154	154
A8W	M	110	114	273	277	226	238	314	316	87	107	342	344	304	306	142	148	164	166	153	165	321	325	225	245	298	300	188	192	160	162	189	193	192	204	139	155	144	150	201	223	170	170	142	154	205	359	146	158
H5G	M	102	116	285	289	226	258	316	316	105	107	338	340	300	302	148	148	156	166	153	165	325	327	225	229	284	302	188	194	160	162	193	193	192	192	147	163	146	150	205	215	170	180	134	190	195	205	154	154
B2W	M	94	112	273	281	226	244	318	326	103	111	344	344	296	300	142	156	164	166	161	173	321	321	217	217	284	284	178	180	160	162	195	197	186	194	151	167	148	150	221	225	156	168	142	160	195	359	138	168
B3W	M	106	110	275	275	232	232	300	316	97	107	344	348	300	302	148	168	156	166	153	165	321	323	241	249	298	320	188	194	156	160	189	197	194	198	155	155	146	150	205	205	170	170	168	178	201	359	154	160
[truncated: 2 more columns]
